# Supplementary material for: Defining the Critical Components of Informed Consent for Genetic Testing
Source: J Pers Med. 2021 Dec 5;11(12):1304. doi: 10.3390/jpm11121304 (PMC8706495; doi:10.3390/jpm11121304)
Supplement: Supplementary file 1 [file jpm-11-01304-s001.zip]

Archive with 1 entries (1 files):
- jpm-1484386-supplementary.pdf
